# Supplementary material for: When Medical News Comes from Press Releases—A Case Study of Pancreatic Cancer and Processed Meat
Source: PLoS One. 2015 Jun 17;10(6):e0127848. doi: 10.1371/journal.pone.0127848 (PMC4471125; doi:10.1371/journal.pone.0127848)
Supplement: S1 File — Every story analysed in the study is listed, along with a link to the webpage (where possible). (XLSX) [file pone.0127848.s001.xlsx]

## Sheet: For Appendix FINAL
	News stories derived from the BBC story
1	Treehugger	http://www.treehugger.com/health/eating-processed-meat-can-lead-pancreatic-cancer-study-find.html
2	USA Today	http://usatoday30.usatoday.com/news/health/story/health/story/2012-01-13/Study-links-processed-meat-with-increased-risk-of-pancreatic-cancer/52535666/1
3	Well Being Wire	http://wellbeingwire.meyouhealth.com/physical-health/processed-meat-may-increase-pancreatic-cancer-risk/
4	Optimal Essentials	http://www.optimalessentials.com/research/processed-meat-linked-to-pancreatic-cancer/
5	Modern Ghana	http://www.modernghana.com/lifestyle/2904/16/processed-meat-linked-to-pancreatic-cancer.html
6	Cure Cancer Don	http://curecancer73-don.blogspot.co.uk/2012/01/processed-meat-linked-to-pancreatic.html
7	Life Right	http://www.liferight.co.uk/processed-meat-linked-to-cancer/
8	Pancreatic Cancer Research Fund	http://www.pcrf.org.uk/news.php/1/report-suggests-a-link-between-processed-meat-and-pancreatic-cancer?show=archive
9	Red Orbit	http://www.redorbit.com/news/health/1112455235/bacon-processed-meats-increase-risk-of-pancreatic-cancer/
10	Nutritionist Resource	http://www.nutritionist-resource.org.uk/blog/2012/01/19/pancreatic-cancer-risk-from-processed-meats/
11	The Voice	http://www.voice-online.co.uk/article/processed-meat-linked-pancreatic-cancer
12	ActiveQuote	http://www.activequote.com/news/hot-dogs-and-bacon-butties-linked-to-deadly-pancreatic-cancer.aspx
13	The Unhived Mind	http://theunhivedmind.com/wordpress/?p=19523
14	Whatsondalian	http://www.whatsondalian.com/wine-msg-102.html
15	Eyes In	http://www.eyesin.com/health/2012/processed-meat-linked-to-pancreatic-cancer/
16	Arab Times	http://www.arabtimesonline.com/NewsDetails/tabid/96/smid/414/ArticleID/178395/reftab/69/t/Processed-meat-tied-to-pancreatic-cancer/Default.aspx
17	Al Hourriah	http://alhourriah.org/english/article/2604/Processed-meat-linked-to-pancreatic-cancer.html
18	Kerals	http://www.kerals.com/kerala/processed-meat-linked-to-pancreatic-cancer/
19	Mediterranean Quality Care	http://mediterranean-quality-care.com/2012/03/08/processed-meat-linked-to-pancreatic-cancer/
20	The Monserrat Reporter	http://www.themontserratreporter.com/processed-meat-linked-to-pancreatic-cancer/
21	Xenophilia	http://xenophilius.wordpress.com/2012/01/16/processed-meat-linked-to-pancreatic-cancer/
22	Somalia Online	http://hornofafrica-abdikarim.blogspot.co.uk/2012/01/processed-meat-linked-to-pancreatic.html
23	Chemical Free Life	http://chemicalfreelife.tumblr.com/post/15791246444
24	Newsblist	http://newsblist.blogspot.co.uk/2012/01/processed-meat-linked-to-pancreatic.html
25	Info and Knowledge	http://heavenly2.blogspot.co.uk/2012/01/processed-meat-linked-to-pancreatic.html
26	Happy Ghana	http://www.happyghana.com/index.php?option=com_content&view=article&id=9061:processed-meat-linked-to-pancreatic-cancer&catid=290&Itemid=0
27	Dominica Vibes BBC	http://dominicavibes.dm/news/processed-meat-linked-to-pancreatic-cancer
28	Food and Society	http://www.foodandsociety.com/content/processed-meat-linked-pancreatic-cancer
29	Northern Echo	http://www.thenorthernecho.co.uk/uk_national_news/9469701.Bacon_rashers_linked_to_cancer_risk/
30	Somali Youth for Peace	http://somalipeacemaker.blogspot.co.uk/2012/01/processed-meat-linked-to-pancreatic.html
31	XFM	http://www.xfmnewscenter.com/news/news.php?cat=Health&id=29950&title=Processed+meat+linked+to+pancreatic+cancer
32	Carifuna	http://carifuna.com/Information/Article/0/8/727/13962/assets-info/
33	New Vision Uganda	http://www.newvision.co.ug/mobile/Detail.aspx?NewsID=628354&CatID=10
34	Progressive Radio Network	http://prn.fm/2012/01/26/james-gallagher-processed-meat-linked-to-pancreatic-cancer/#axzz2O5yzVKKX
35	Guyanese Online	http://guyaneseonline.wordpress.com/2012/01/15/processed-meat-linked-to-pancreatic-cancer/
36	News Medical	http://www.news-medical.net/news/20120116/Processed-meat-and-pancreatic-cancer-risk-Study.aspx
37	Koz Media	http://kozmedia.com/tag/world-cancer-research-fund/
38	Mesha	http://www.wfsj.org/mesha/?d=278
39	IBN TV	http://www.ibn-tv.com/2012/01/processed-meat-linked-to-pancreatic-cancer/
40	Newser	http://www.newser.com/story/137475/processed-meats-raise-risk-of-pancreatic-cancer.html
News stories derived directly from the press relase
1	Biospace	http://www.biospace.com/News/processed-meat-linked-to-pancreatic-cancer/246322/source=Featured
2	680 News	http://www.680news.com/2012/01/16/study-finds-processed-meats-may-increase-the-risk-of-pancreatic-cancer/
3	Aidy Notice	http://aidynotice.blogspot.co.uk/2012/02/processed-meat-cancer-link.html
4	Belle News	http://www.bellenews.com/2012/01/13/science-tech/eating-processed-meat-increased-the-risk-of-pancreatic-cancer/
5	Biz Community	http://www.bizcommunity.com/Article/196/335/69365.html
6	Cambodia Herald	http://www.thecambodiaherald.com/health/detail/5?page=19&token=MzNjYmZjOGY5OTU0ODNhNmJkMTA5YjFkZDcwNjdj
7	Care2	http://www.care2.com/greenliving/bacon-processed-meat-linked-to-pancreatic-cancer.html
8	CBC	http://www.cbc.ca/news/health/story/2012/01/13/processed-meat-pancreatic-study.html
9	China Economic Net	http://en.ce.cn/Life/health/201201/14/t20120114_22999867.shtml
10	Daily Express	http://www.express.co.uk/posts/view/295296/Daily-fry-up-boosts-cancer-risk-by-20-per-cent
11	Daily Mail	http://www.dailymail.co.uk/health/article-2085889/Sausage-cancer-Pancreatic-cancer-warning-processed-meat.html
12	Daily Mirror (1)	http://www.mirror.co.uk/news/uk-news/two-rashers-of-bacon-a-day-could-158337
13	Drug Mega	http://drugmega.com/drugs-65846302/higher-risk-of-pancreatic-cancer-linked-to-processed-meats.html
14	EndRtimes	http://endrtimes.blogspot.co.uk/2012/01/processed-meat-linked-to-pancreatic.html
15	Family GP	http://www.thefamilygp.com/sausages-and-bacon-linked-to-pancreatic-cancer.htm
16	Finding Out About	http://www.findingoutabout.com/warning-over-processed-meat-links-to-pancreatic-cancer/
17	Food Stuffs	http://foodstuffsa.co.za/news-stuff/health-and-nutrition-stuff/1704-bacon-linked-to-higher-risk-of-pancreatic-cancer-says-report
18	Global Pharma Sector News	http://www.globalpharmasectornews.com/2012/01/eating-processed-meat-may-have-pancreatic-cancer-risk/
19	Gothamist	http://gothamist.com/2012/01/13/regular_red_meat_ups_your_pancreati.php
20	Guardian Trinidad Tobago	http://guardian.co.tt/lifestyle/tuesday-january-17-2012/processed-meat-%E2%80%98linked-pancreatic-cancer%E2%80%99
21	Health Matters	http://www.healthmatters.org.uk/?p=1060
22	Indopost	http://www.indopost.com/blog/2012/01/unhealthy-breakfast-menu-eating-processed-meat-such-as-sausages-or-bacon-increases-the-risk-of-pancr.html
23	Infowars	http://www.infowars.com/the-link-between-processed-meat-and-cancer/
24	Institute Optimum Nutrition	http://www.ion.ac.uk/information/ionnews/processed-meat-and-pancreatic-cancer-risk
25	KGO	http://abclocal.go.com/kgo/story?section=news/health&id=8504190
26	Medical News Today	http://www.medicalnewstoday.com/articles/240319.php
27	Medical Xpress	http://medicalxpress.com/news/2012-01-meat-pancreatic-cancer.html
28	Mercopress	http://en.mercopress.com/2012/01/14/link-between-eating-processed-meat-and-pancreatic-cancer-in-swedish-research
29	Metro	http://metro.co.uk/2012/01/13/eating-two-rashers-of-bacon-a-day-can-increase-risk-of-pancreatic-cancer-283469/
30	My Gym Compare	http://www.mygymcompare.co.uk/news/1/130/bacon-and-sausages-linked-to-pancreatic-cancer.html?&lang=en_us&output=json&session-id=55df7b7c5b6155b83056dd2f086908e4
31	National Heart Forum	http://www.heartforum.org.uk/resources/news-and-alerts/news-and-rss-feeds/?entryid74=14522&cord=ASC&p=1
32	Netdoctor	http://www.netdoctor.co.uk/interactive/news/processed-meat-increases-risk-of-pancreatic-cancer-id801263580-t116.html
33	Oncology Times	http://journals.lww.com/oncotimesuk/Fulltext/2012/02000/Processed_meat_linked_with_pancreatic_cancer.13.aspx
34	One Green planet	http://www.onegreenplanet.org/news/a-sausage-a-day-could-lead-to-pancreatic-cancer/
35	Our Body and Mind	http://www.ourbodyandmind.com/processed-meat-cancer
36	Pharmacy Life	http://pharmacy-life.co.uk/processed-meat-may-increase-cancer-risk-pn?&lang=en_us&output=json&session-id=7cbc56e00786d0b4338c1bec5f73a05e
37	Press TV	http://www.presstv.ir/detail/221029.html
38	Scotsman	http://www.scotsman.com/news/health/two_rashers_of_bacon_a_day_increases_cancer_risk_by_20_1_2053590?&lang=en_us&output=json&session-id=55df7b7c5b6155b83056dd2f086908e4
39	Sky News	http://news.sky.com/story/917114/bacon-eaters-warned-of-deadly-cancer-risk?&lang=en_us&output=json&session-id=2392da7a2c93fb5903c653186493a441
40	South Wales Argus	http://www.southwalesargus.co.uk/news/9470280.Bacon_rashers_linked_to_cancer_risk/
41	Standard Media	http://www.standardmedia.co.ke/index.php?articleID=2000049977&story_title=Sausages,-bacon-%27linked-to-cancer%27
42	The Beef Site	http://www.thebeefsite.com/news/37084/processed-meat-may-increase-pancreatic-cancer-risk?&lang=en_us&output=json&session-id=1fd08b2b5a658ec8415ce343b64ae60b
43	The Buckingham	http://www.buckinghampost.com/2012/01/16/processed-meat-linked-to-pancreatic-cancer/
44	The Guardian	http://www.guardian.co.uk/society/2012/jan/13/bacon-linked-pancreatic-cancer-report
45	The Health Age	http://www.thehealthage.com/2012/01/sausage-cancer-pancreatic-cancer-warning-processed-meat/
46	The Pig Site	http://www.thepigsite.com/swinenews/28602/processed-meat-may-increase-pancreatic-cancer-risk
47	Times of Malta	http://www.timesofmalta.com/articles/view/20120116/health-fitness/Bacon-rashers-linked-to-deadly-cancer-risk.402494
48	Totally Living	http://www.totallyliving.co.uk/food/2012/01/13/a-sausage-or-bacon-sarnie-a-day-could-kill-you
49	WCVB	http://www.wcvb.com/Bacon-Sausage-Linked-To-Cancer-Risk/-/9849586/11257654/-/myoy9b/-/index.html
50	Whas 11	http://www.whas11.com/news/Study--137277988.html
51	Zimbio	http://www.zimbio.com/Patrick+Swayze/articles/chfwzREQKvH/Eating+manufactured+meat+increases+issues
52	Arab Science Technology Foundation	http://www.astf.net/en/science-and-technology-news/413-study-eating-processed-meats-increase-the-risk-of-pancreatic-cancer-infection
53	Englemed	http://www.englemed.co.uk/12/12jan131_pancreas_cancer.php
54	Gov Today	http://www.govtoday.co.uk/palliative-care/9608-processed-meat-may-increase-pancreatic-cancer-risk
55	UPI	http://www.upi.com/Health_News/2012/01/19/Processed-meat-may-up-pancreatic-cancer/UPI-50921327019848/
56	Telegraph	http://www.telegraph.co.uk/health/healthnews/9012040/A-sausage-a-day-increases-risk-of-deadly-pancreatic-cancer.html?&lang=en_us&output=json&session-id=1fd08b2b5a658ec8415ce343b64ae60b
57	Articlesbase	http://www.articlesbase.com/cancer-articles/processed-meat-linked-to-pancreatic-cancer-5571407.html
58	Nigeria Guardian	http://www.ngrguardiannews.com/index.php?option=com_content&view=article&id=74268:study-confirms-processed-meat-pancreatic-cancer-link&catid=44:natural-health&Itemid=599
59	Herald Scotland	http://www.heraldscotland.com/mobile/news/health/eating-bacon-raises-risk-of-cancer-19-x.16448684?_=e6602176f26dd0c5fb721fded265ec8570f686e7
60	AXA PPP healthcare	https://www.axappphealthcare.co.uk/Health-worries/Cancer/Processed-meat-ups-pancreatic-cancer-risk/
61	Karolinska Press Release	http://ki.se/en/news/processed-meat-may-increase-pancreatic-cancer-risk
	News stories derived from stories which were themselves derived from the press release
1	3quarksdaily	http://www.3quarksdaily.com/3quarksdaily/2012/01/bacon-linked-to-higher-risk-of-pancreatic-cancer.html
2	Black Christian News	http://www.blackchristiannews.com/news/2012/01/watch-processed-meat-increases-risk-of-pancreatic-cancer.html
3	Business Insider	http://articles.businessinsider.com/2012-01-14/home/30626757_1_pancreatic-cancer-processed-meat-appetite-and-weight-loss
4	Calorie Lab	http://calorielab.com/labnotes/20120116/bacon-linked-pancreatic-cancer-report/
5	Courier Mail	http://www.couriermail.com.au/ipad/processed-meat-increases-cancer-risk/story-fn6ck8la-1226244786832
6	Cruffy Chronicles	http://www.cruffychronicles.com/processed-meat-could-raise-pancreatic-cancer-risk/
7	Dalje	http://dalje.com/en-lifestyle/processed-meat-may-up-pancreatic-cancer/410541
8	Digital Journal	http://digitaljournal.com/article/317878
9	Dr Kelley	http://www.drkelley.info/2012/01/15/a-sausage-a-day-could-lead-to-cancer/
10	Fooyoh	http://fooyoh.com/issue/healthness/6989030
11	Fox News (2)	http://www.foxnews.com/health/2012/01/13/two-slices-bacon-day-increases-cancer-risk-by-fifth-study-says/
12	Global Post	http://www.globalpost.com/dispatch/news/health/120113/bacon-sausage-pancreatic-cancer-processed-meat-spam
13	Heal or Die Trying	http://healordietrying.com/pancreatic-cancer-risk-increases-with-every-2-strips-of-bacon-you-eat-study-healthpop-cbs-news
14	Health Mad	http://healthmad.com/conditions-and-diseases/bacon-and-sausage-processed-meat-increase-pancreatic-cancer-risk/
15	Impact Lab	http://www.impactlab.net/2012/01/13/eating-two-slices-of-bacon-everyday-can-increase-risk-of-cancer-by-a-fifth/
16	International Business Times	http://www.ibtimes.com/sausage-and-cancer-processed-meat-shown-increase-risk-pancreatic-cancer-395320
17	Medic Magic	http://medicmagic.net/processed-meat-triggers-pancreatic-cancer-risks.html#more-10535
18	Medimagic	http://medicmagic.net/processed-meat-triggers-pancreatic-cancer-risks.html
19	Mutiny Radio	http://pcrcollective.org/?p=553
20	Novelty Foxy	http://novelty-foxy.blogspot.co.uk/2012/01/processed-meat-increases-risk-of.html
21	Orange	http://web.orange.co.uk/article/news/cancer_risk_from_daily_red_meat_study_warns
22	Ownzee	http://www.ownzee.com/post/2797/hot-dogs-cause-cancer
23	Sodahead	http://www.sodahead.com/living/how-much-processed-meat-do-you-eat/question-2396087/?link=ibaf&q=&esrc=s
24	The Glorious Cloud	http://nghooneng.blogspot.co.uk/2012/01/bacon-processed-meat-liked-to.html
25	The Inquisitr	http://www.inquisitr.com/180851/link-found-between-sausages-and-pancreatic-cancer/
26	Vedic Views	http://vedicviews-worldnews.blogspot.co.uk/2012/02/processed-meat-raise-pancreatic-cancer.html
27	Wavuti	http://www.wavuti.com/4/post/2012/01/eating-red-and-processed-meat-daily-such-as-sausage-or-bacon-increase-the-risk-of-pancreatic-cancer-study-finds.html#axzz2O5xh4ypV
Scored '1' on criterion 10
1	AARP	http://blog.aarp.org/2012/01/16/2-slices-bacon-a-day-hikes-pancreatic-cancer-risk/
2	ABC	http://abcnews.go.com/blogs/health/2012/01/13/a-link-between-sausage-and-cancer/
3	Activist Post	http://www.activistpost.com/2012/01/link-between-processed-meat-and-cancer.html
4	Baby Boom Advisors	http://babyboomeradvisorclub.com/2012/01/14/processed-meats-bacon-sausage-are-linked-to-cancer/?lang=en_us&output=json&session-id=1ea6c9c14041a5919ebcbda38f97c438
5	Baseline of Health Foundation	http://www.jonbarron.org/article/processed-meat-linked-cancer%E2%80%A6yet-again
6	BBC	http://www.bbc.co.uk/news/health-16526695
7	Bonappletart	http://bonappletart.blogspot.co.uk/2012/01/should-i-give-up-eating-sausages-and.html
8	Cancer Connect	http://news.cancerconnect.com/processed-meat-linked-with-increased-risk-of-pancreatic-cancer/
9	CBN	http://www.cbn.com/cbnnews/healthscience/2012/January/Processed-Meat-Increases-Risk-of-Pancreatic-Cancer/
10	CBS News	http://www.cbsnews.com/8301-504763_162-57358898-10391704/pancreatic-cancer-risk-increases-with-every-2-strips-of-bacon-you-eat-study/
11	Clinical Education	http://www.nleducation.co.uk/news/does-your-daily-slice-of-bacon-with-a-sausage-cause-pancreatic-cancer/?lang=en_us&output=json&session-id=835b8f21c94a756f76707e3919f978f2
12	Daily Mirror (2)	(Lexis database)
13	Death is Obsolete	http://deathisobsolete.com/eating-processed-meat-linked-to-pancreatic-cancer/
14	Diets in Review	http://www.dietsinreview.com/diet_column/01/processed-meat-linked-to-pancreatic-cancer-study-shows/
15	Dr Karl Kabasele	http://drkarlkabasele.tumblr.com/post/15793563908/beware-the-hot-dog-cancer-risk-and-processed
16	Farmers Weekly	http://www.fwi.co.uk/articles/13/01/2012/130972/caution-urged-over-bacon-cancer-study.htm
17	Fat Head	http://www.fathead-movie.com/index.php/2012/01/16/pancreatic-cancer-processed-meat-and-a-load-of-bologna/		0
18	Female Network	http://www.femalenetwork.com/health-wellness/eating-processed-meat-every-day-may-increase-your-risk-of-pancreatic-cancer
19	Food Manufacture	http://www.foodmanufacture.co.uk/Food-Safety/Processed-meat-boosts-pancreatic-cancer-risk
20	Food Navigator	http://www.foodnavigator.com/Science-Nutrition/Processed-meat-linked-to-pancreatic-cancer-suggests-study
21	Fox News (1)	http://www.foxnews.com/health/2012/01/13/hidden-risk-processed-meats/
22	Global Meat News	http://www.globalmeatnews.com/Safety-Legislation/Processed-meat-could-increase-pancreatic-cancer-risk
23	Global News	http://www.globalnews.ca/health/feature/6442559078/story.html
24	GoesHealth	http://goeshealth.com/healthy-food/processed-meat-increase-pancreatic-cancer-risk.html
25	Huffington Post	http://www.huffingtonpost.com/2012/01/13/processed-meat-pancreatic-cancer-bacon-sausage_n_1204620.html
26	janderson99	http://janderson99.hubpages.com/hub/Processed-meat-cancer-risks-for-bacon-sausages-ham-red-meat
27	LA Examiner	http://www.examiner.com/article/bacon-and-sausage-linked-to-pancreatic-cancer
28	Lovepork	http://www.lovepork.co.uk/news/article/expert-comment-on-consumption-of-bacon-and-risk-of-pancreatic-cancer
29	Meat and Health	http://meatandhealth.redmeatinfo.com/news-and-research/latest-news/expert-comment-consumption-bacon-and-risk-pancreatic-cancer#
30	Medpage	http://www.medpagetoday.com/PrimaryCare/DietNutrition/30661
31	Mother Nature Network	http://www.mnn.com/health/fitness-well-being/blogs/new-study-links-bacon-to-pancreatic-cancer
32	MP Locums	http://www.mplocums.com/blog/medical-locum-agency/could-processed-meat-cause-pancreatic-cancer/
33	Myoptimal Healthresource	http://myoptimalhealthresource.blogspot.co.uk/2012/06/processed-meats-boost-pancreatic-cancer.html
34	Natural News	http://www.naturalnews.com/034826_processed_meat_pancreatic_cancer_chemicals.html
35	NHS	http://www.nhs.uk/news/2012/01January/Pages/pancreas-cancer-risk-processed-meat.aspx
36	Self Growth	http://www.selfgrowth.com/articles/processed-meat-linked-to-patrick-swayze-s-deadly-condition
37	Signs of the Times	http://www.sott.net/article/240289-Processed-Meats-Skyrocket-Your-Risk-of-Cancer
38	Sunday Mail Australia	(Lexis database)
39	The Cancer MD	http://thecancermd.com/2012/01/15/does-eating-sausage-cause-pancreatic-cancer/
40	The Local (Sweden)	http://www.thelocal.se/38504/20120114/#.UUl1f1f3OiA
41	The National	http://www.thenational.ae/lifestyle/well-being/food-for-thought-ditch-the-deli-meat
42	Try Living Organic	http://trylivingorganic.com/2012/01/31/hotdogs-and-bacon-and-cancer-oh-my/
43	Tufts	http://www.tuftshealthletter.com/ShowArticle.aspx?RowID=1109
44	Tumfweko – Zambian News and Entertainment	http://tumfweko.com/2012/01/19/processed-meat-linked-to-pancreatic-cancer-risk/?lang=en_us&output=json&session-id=7cbc56e00786d0b4338c1bec5f73a05e
45	Vanguard Media	http://www.vanguardngr.com/2012/01/intake-of-processed-meats-link-to-pancreatic-cancer/
46	Veg News	http://www.vegnews.net/?p=448
Derived from ABC
1	Blippitt	http://www.blippitt.com/sausage-and-cancer/
NHS Choices' stories (were identical to story on NHS choices website)
1	Albert street Medical Centre	http://63albertst.warwickshire.nhs.uk/Library/bth/articles/2012/january/pancreas-cancer-risk-processed-meat
2	Arran Medical Centre	http://arranmedicalcentre.co.uk/Library/bth/articles/2012/january/pancreas-cancer-risk-processed-meat
3	Atherstone Surgery	http://www.atherstonesurgery.co.uk/Library/bth/articles/2012/january/pancreas-cancer-risk-processed-meat
4	Beech Tree Medical Practice	http://drsahluwaliaandbala.warwickshire.nhs.uk/Library/bth/articles/2012/january/pancreas-cancer-risk-processed-meat
5	Bingfield Street Surgery	http://www.bingfieldstreetsurgery.nhs.uk/Library/bth/articles/2012/january/pancreas-cancer-risk-processed-meat
6	Blossomfield Surgery	http://www.blossomfieldsurgery.nhs.uk/Library/bth/articles/2012/january/pancreas-cancer-risk-processed-meat
7	Bosworth Medical Centre	http://www.bosworthmedicalcentre.co.uk/Library/bth/articles/2012/january/pancreas-cancer-risk-processed-meat
8	Catshill Surgery	http://www.catshillvillagesurgery.co.uk/Library/bth/articles/2012/january/pancreas-cancer-risk-processed-meat
9	Caythorpe & Ancaster	http://www.villagedoctor.co.uk/news/items/94/processed-meat-linked-to-pancreas-cancer-
10	Chapel End Surgery	http://chapelendsurgery-gana.warwickshire.nhs.uk/Library/bth/articles/2012/january/pancreas-cancer-risk-processed-meat
11	Charmouth Medical Practice	http://www.charmouthmedicalpractice.nhs.uk/Library/bth/articles/2012/january/pancreas-cancer-risk-processed-meat
12	Copsewood Medical Centre	http://www.copsewoodmedicalcentre.nhs.uk/Library/bth/articles/2012/january/pancreas-cancer-risk-processed-meat
13	Coventry clinical commissioning group	http://www.coventryrugbyccg.nhs.uk/Library/bth/articles/2012/january/pancreas-cancer-risk-processed-meat
14	Cubbington road surgery	http://www.cubbingtonsurgery.nhs.uk/Library/bth/articles/2012/january/pancreas-cancer-risk-processed-meat
15	Dordon and Polesworth Surgeries	http://www.dordonsurgery.co.uk/Library/bth/articles/2012/january/pancreas-cancer-risk-processed-meat
16	Forrest MC	http://www.forrestmedicalcentre.nhs.uk/Library/bth/articles/2012/january/pancreas-cancer-risk-processed-meat
17	Gillingham Medical Centre	http://www.woodlandsfamilypractice.nhs.uk/Library/bth/articles/2012/january/pancreas-cancer-risk-processed-meat
18	Grove Surgery	http://www.grovesurgery.com/Library/bth/articles/2012/january/pancreas-cancer-risk-processed-meat
19	Hampton Surgery	http://www.hamptonsurgery.co.uk/Library/bth/articles/2012/january/pancreas-cancer-risk-processed-meat
20	Hastings house	http://www.hastingshouse.org.uk/Library/bth/articles/2012/january/pancreas-cancer-risk-processed-meat
21	Henley Green MC	http://www.henleygreenmc.nhs.uk/Library/bth/articles/2012/january/pancreas-cancer-risk-processed-meat
22	hollyoaks medical centre	http://www.hollyoaksmedicalcentre.nhs.uk/Library/bth/articles/2012/january/pancreas-cancer-risk-processed-meat
23	Kineton Surgery	http://www.kinetonsurgery.warwickshire.nhs.uk/Library/bth/articles/2012/january/pancreas-cancer-risk-processed-meat
24	Kingfisher Family Practice	http://www.kingfisherfamilypractice-lancing.nhs.uk/Library/bth/articles/2012/january/pancreas-cancer-risk-processed-meat
25	Leicester road surgery	http://leicesterroad.warwickshire.nhs.uk/Library/bth/articles/2012/january/pancreas-cancer-risk-processed-meat
26	Manor Court Surgery	http://www.manorcourtsurgery.co.uk/Library/bth/articles/2012/january/pancreas-cancer-risk-processed-meat
27	Mansfield medical centre	http://www.mansfieldmedicalcentre.nhs.uk/Library/bth/articles/2012/january/pancreas-cancer-risk-processed-meat
28	Meadowside Family Health Centre	http://www.meadowsidesurgery.co.uk/Library/bth/articles/2012/january/pancreas-cancer-risk-processed-meat
29	Park Surgery	http://www.parksurgery-shirley.co.uk/Library/bth/articles/2012/january/pancreas-cancer-risk-processed-meat
30	Priory Medical Centre	http://www.priorymed.nhs.uk/Library/bth/articles/2012/january/pancreas-cancer-risk-processed-meat
31	Queen Edith Medical Practice	http://www.queenedithmedicalpractice.co.uk/Library/bth/articles/2012/january/pancreas-cancer-risk-processed-meat
32	Riversley road surgery	http://riversleyroadsurgery.warwickshire.nhs.uk/Library/bth/articles/2012/january/pancreas-cancer-risk-processed-meat
33	Rother House Medical Centre	http://www.rotherhouse.org.uk/Library/bth/articles/2012/january/pancreas-cancer-risk-processed-meat
34	Satis House Medical Centre	http://satishouse.warwickshire.nhs.uk/Library/bth/articles/2012/january/pancreas-cancer-risk-processed-meat
35	Sedlescombe and Westfield Surgeries	http://www.sedlescombeandwestfieldsurgeries.co.uk/Library/bth/articles/2012/january/pancreas-cancer-risk-processed-meat
36	Selden Medical Centre	http://www.seldenmedicalcentre.nhs.uk/Library/bth/articles/2012/january/pancreas-cancer-risk-processed-meat
37	Station Street Surgery	http://www.stationstreet.warwickshire.nhs.uk/Library/bth/articles/2012/january/pancreas-cancer-risk-processed-meat
38	The Charmouth Medical Practice	http://www.charmouthmedicalpractice.nhs.uk/Library/bth/articles/2012/january/pancreas-cancer-risk-processed-meat
39	The Chaucer surgery	http://thechaucers.warwickshire.nhs.uk/Library/bth/articles/2012/january/pancreas-cancer-risk-processed-meat
40	Walsgrave HC	http://www.walsgravehealthcentre.nhs.uk/Library/bth/articles/2012/january/pancreas-cancer-risk-processed-meat
41	Warwickshire North Clinical Commissioning Group	http://www.warwickshirenorthccg.nhs.uk/Library/bth/articles/2012/january/pancreas-cancer-risk-processed-meat
42	Woodlands Surgery	http://www.woodlands.warwickshire.nhs.uk/Library/bth/articles/2012/january/pancreas-cancer-risk-processed-meat
43	Yew tree medical centre	http://www.yewtreemedicalcentre.nhs.uk/Library/bth/articles/2012/january/pancreas-cancer-risk-processed-meat
44	Balleymoney Times	http://www.ballymoneytimes.co.uk/news/health/meat-linked-to-pancreas-cancer-1-3421159
45	Banbridge Leader	http://www.banbridgeleader.co.uk/news/health/meat_linked_to_pancreas_cancer_1_3421159
46	Banbury Courier	http://www.banburyguardian.co.uk/news/health/meat-linked-to-pancreas-cancer-1-3421159
47	Bedford Today	http://www.bedfordtoday.co.uk/news/health/nhs-headlines/meat-linked-to-pancreas-cancer-1-3421159
48	Boston Standard	http://www.bostonstandard.co.uk/news/health/behind-the-headlines/meat-linked-to-pancreas-cancer-1-3421159
49	Buckingham Advertiser and Review	http://www.buckinghamtoday.co.uk/news/health/nhs-headlines/meat-linked-to-pancreas-cancer-1-3421159
50	Bucks Herald	http://www.bucksherald.co.uk/news/health/nhs-headlines/meat-linked-to-pancreas-cancer-1-3421159
51	Burnley and Pendle Citizen	http://www.burnleycitizen.co.uk/families/national/9471919.print/
52	Burnley Express	http://www.burnleyexpress.net/news/health/nhs-headlines/meat-linked-to-pancreas-cancer-1-4142859
53	Bury Free Press	http://www.buryfreepress.co.uk/news/health/nhs-behind-the-headlines/meat-linked-to-pancreas-cancer-1-3421159
54	Buxton Advertiser	http://www.buxtonadvertiser.co.uk/nhs-news/meat-linked-to-pancreas-cancer-1-4142859
55	Carluke Gazette	http://www.carlukegazette.co.uk/news/health/meat-linked-to-pancreas-cancer-1-2056130
56	Carrick Gazette	http://www.carricktoday.co.uk/news/health/behind-the-headlines/meat-linked-to-pancreas-cancer-1-2056130
57	Chad (Mansfield)	http://www.chad.co.uk/news/health/nhs-news/meat-linked-to-pancreas-cancer-1-4142859
58	Chichester.co.uk	http://www.chichester.co.uk/news/health/nhs/meat-linked-to-pancreas-cancer-1-3421159
59	Chorley Guardian	http://www.chorley-guardian.co.uk/news/health/meat-linked-to-pancreas-cancer-1-4142859
60	Clitheroe Advertiser	http://www.clitheroeadvertiser.co.uk/news/health/nhs-headlines/meat-linked-to-pancreas-cancer-1-4142859
61	Coleraine Times	http://www.colerainetimes.co.uk/news/health/meat-linked-to-pancreas-cancer-1-3421159
62	Crawley Observer	http://www.crawleyobserver.co.uk/news/health/behind-the-headlines/meat_linked_to_pancreas_cancer_1_3421159
63	Cumbernauld News	http://www.cumbernauld-news.co.uk/news/health/behind-the-headlines/meat-linked-to-pancreas-cancer-1-2056130
64	Derbyshire Times	http://www.derbyshiretimes.co.uk/news/health/nhs-news/meat-linked-to-pancreas-cancer-1-4142859
65	Derry Journal	http://www.derryjournal.com/news/health/meat-linked-to-pancreas-cancer-1-3421159
66	Diss Express	http://www.dissexpress.co.uk/news/health/nhs-behind-the-headlines/meat-linked-to-pancreas-cancer-1-3421159
67	Dudley News	http://www.dudleynews.co.uk/families/national/healthnews/9471919.Meat__linked_to_pancreas_cancer__/
68	East Lothian News	http://www.eastlothiannews.co.uk/news/health/meat-linked-to-pancreas-cancer-1-2056130
69	Eastbourne Herald	http://www.eastbourneherald.co.uk/news/health/behind-the-headlines/meat_linked_to_pancreas_cancer_1_3421159
70	Ellon Times	http://www.ellontimes.co.uk/news/health/meat-linked-to-pancreas-cancer-1-2056130
71	Falkirk Herald	http://www.falkirkherald.co.uk/news/health/health-headlines/meat-linked-to-pancreas-cancer-1-2056130
72	Fleetwood Weekly News	http://www.fleetwoodtoday.co.uk/news/health/national-health/meat-linked-to-pancreas-cancer-1-4142859
73	Fraserburgh Herald	http://www.fraserburghherald.co.uk/news/health/meat-linked-to-pancreas-cancer-1-2056130
74	Glasgow South and Eastwood Extra	http://www.glasgowsouthandeastwoodextra.co.uk/news/health/behind-the-headlines/meat-linked-to-pancreas-cancer-1-2056130
75	Grantham Journal	http://www.granthamjournal.co.uk/news/health/behind-the-headlines/meat-linked-to-pancreas-cancer-1-3421159
76	Harborough Mail	http://www.harboroughmail.co.uk/news/health/meat-linked-to-pancreas-cancer-1-3421159
77	Hartlepool Mail	http://www.hartlepoolmail.co.uk/news/health/meat-linked-to-pancreas-cancer-1-4142859
78	Hastings Observer	http://www.hastingsobserver.co.uk/news/health/behind-the-headlines/meat-linked-to-pancreas-cancer-1-3421159
79	Hawick News	http://www.hawick-news.co.uk/news/health/behind-the-headlines/meat-linked-to-pancreas-cancer-1-2056130
80	Hayling Islander	http://www.haylingtoday.co.uk/news/nhs-headlines/meat-linked-to-pancreas-cancer-1-3421159
81	Hebden Bridge Times	http://www.hebdenbridgetimes.co.uk/news/health/meat-linked-to-pancreas-cancer-1-4142859
82	Horncastle News	http://www.horncastlenews.co.uk/news/health/behind-the-headlines/meat_linked_to_pancreas_cancer_1_3421159
83	Ilkeston Advertiser	http://www.ilkestonadvertiser.co.uk/news/nhs-news/meat-linked-to-pancreas-cancer-1-4142859
84	Isle of Man Today	http://www.iomtoday.co.im/news/health/uk-health-news/meat-linked-to-pancreas-cancer-1-4142859
85	Kincardineshire Observer	http://www.kincardineshireobserver.co.uk/news/health/meat-linked-to-pancreas-cancer-1-2056130
86	Lancashire Evening Post	http://www.lep.co.uk/news/health/national/meat-linked-to-pancreas-cancer-1-4142859
87	Leamington Courier	http://www.leamingtoncourier.co.uk/news/health/nhs-headlines/meat-linked-to-pancreas-cancer-1-3421159
88	Leigh Reporter	http://www.leighreporter.co.uk/news/health/meat_linked_to_pancreas_cancer_1_4142859
89	Leitrim Observer	http://www.leitrimobserver.ie/news/meat-linked-to-pancreas-cancer-1-3421159
90	Limerick Leader	http://www.limerickleader.ie/news/meat-linked-to-pancreas-cancer-1-3421159
91	Linlithgow Gazette	http://www.linlithgowgazette.co.uk/news/health/behind-the-headlines/meat-linked-to-pancreas-cancer-1-2056130
92	Londonderry Sentinel	http://www.londonderrysentinel.co.uk/news/health/meat-linked-to-pancreas-cancer-1-3421159
93	Louth Leader	http://www.louthleader.co.uk/news/health/behind-the-headlines/meat_linked_to_pancreas_cancer_1_3421159
94	Lurgan Mail	http://www.lurganmail.co.uk/news/health/meat-linked-to-pancreas-cancer-1-3421159
95	Luton Today	http://www.lutontoday.co.uk/news/health/nhs-headlines/meat-linked-to-pancreas-cancer-1-3421159
96	Lynn News	http://www.lynnnews.co.uk/news/health/nhs-behind-the-headlines/meat-linked-to-pancreas-cancer-1-3421159
97	Malton Mercury	http://www.maltonmercury.co.uk/news/nhs-news/meat-linked-to-pancreas-cancer-1-4142859
98	Market Rasen Mail	http://www.marketrasenmail.co.uk/news/health/behind-the-headlines/meat-linked-to-pancreas-cancer-1-3421159
99	Matlock Mercury	http://www.matlockmercury.co.uk/news/nhs-news/meat-linked-to-pancreas-cancer-1-4142859
100	Melton Times	http://www.meltontimes.co.uk/news/health/behind-the-headlines/meat_linked_to_pancreas_cancer_1_3421159
101	Mid Sussex Times	http://www.midsussextimes.co.uk/news/health/behind-the-headlines/meat-linked-to-pancreas-cancer-1-3421159
102	Mid Ulster Mail	http://www.midulstermail.co.uk/news/health/nhs-news/meat-linked-to-pancreas-cancer-1-3421159
103	Montrose Review	http://www.montrosereview.co.uk/news/health/behind-the-headlines/meat-linked-to-pancreas-cancer-1-2056130
104	Morpeth Herald	http://www.morpethherald.co.uk/news/health/meat-linked-to-pancreas-cancer-1-4142859
105	Newsletter.co.uk	http://www.newsletter.co.uk/news/health/nhs-news/meat-linked-to-pancreas-cancer-1-3421159
106	Northampton Chronicle	http://www.northamptonchron.co.uk/news/health/nhs-headlines/meat-linked-to-pancreas-cancer-1-3421159
107	Northumberland Gazette	http://www.northumberlandgazette.co.uk/news/health/meat-linked-to-pancreas-cancer-1-4142859
108	Peterlee Star	http://www.peterleestar.co.uk/news/health/meat-linked-to-pancreas-cancer-1-4142859
109	Pocklington Post	http://www.pocklingtonpost.co.uk/news/nhs-news/meat-linked-to-pancreas-cancer-1-4142859
110	Portadown Times	http://www.portadowntimes.co.uk/news/health/meat-linked-to-pancreas-cancer-1-3421159
111	Redhill Life	http://www.redhillandreigatelife.co.uk/families/national/healthnews/9471919.Meat__linked_to_pancreas_cancer__/
112	Retford Today	http://www.retfordtoday.co.uk/news/nhs-news/meat-linked-to-pancreas-cancer-1-4142859
113	Ripley and Heanor News	http://www.ripleyandheanornews.co.uk/news/nhs-news/meat-linked-to-pancreas-cancer-1-4142859
114	Rugby Advertiser	http://www.rugbyadvertiser.co.uk/news/health/meat-linked-to-pancreas-cancer-1-3421159
115	Rye and Battle Observer	http://www.ryeandbattleobserver.co.uk/news/health/behind-the-headlines/meat-linked-to-pancreas-cancer-1-3421159
116	Sheffield Star	http://www.thestar.co.uk/news/health/nhs-news/meat-linked-to-pancreas-cancer-1-4142859
117	Shoreham Herald	http://www.shorehamherald.co.uk/news/health/nhs/meat-linked-to-pancreas-cancer-1-3421159
118	Spalding Guardian	http://www.spaldingtoday.co.uk/news/health/nhs-behind-the-headlines/meat-linked-to-pancreas-cancer-1-3421159
119	Spenborough Guardian	http://www.spenboroughguardian.co.uk/news/health/meat-linked-to-pancreas-cancer-1-4142859
120	St Helens Reporter	http://www.sthelensreporter.co.uk/news/health/behind-the-headlines/meat-linked-to-pancreas-cancer-1-4142859
121	Stornoway Gazette	http://www.stornowaygazette.co.uk/news/health/meat-linked-to-pancreas-cancer-1-2056130
122	Suffolk Free Press	http://www.suffolkfreepress.co.uk/news/health/nhs-behind-the-headlines/meat-linked-to-pancreas-cancer-1-3421159
123	Sussex Express	http://www.sussexexpress.co.uk/news/health/behind-the-headlines/meat-linked-to-pancreas-cancer-1-3421159
124	The Galloway Gazette	http://www.gallowaygazette.co.uk/news/health/behind-the-headlines/meat-linked-to-pancreas-cancer-1-2056130
125	The Nationalist	http://www.nationalist.ie/news/meat-linked-to-pancreas-cancer-1-3421159
126	Tipperary Star	http://www.tipperarystar.ie/news/meat-linked-to-pancreas-cancer-1-3421159
127	Tring Times	http://www.tringtoday.co.uk/news/health/nhs-headlines/meat-linked-to-pancreas-cancer-1-3421159
128	Tyrone Times	http://www.tyronetimes.co.uk/news/health/nhs-news/meat-linked-to-pancreas-cancer-1-3421159
129	Warwick Courier	http://www.warwickcourier.co.uk/news/health/nhs-headlines/meat-linked-to-pancreas-cancer-1-3421159
130	West Sussex Gazette	http://www.westsussextoday.co.uk/news/health/behind-the-headlines/meat-linked-to-pancreas-cancer-1-3421159
131	Wirral Globe	http://www.wirralglobe.co.uk/families/national/healthnews/9471919.Meat__linked_to_pancreas_cancer__/
132	Worksop Guardian	http://www.worksopguardian.co.uk/news/nhs-news/meat-linked-to-pancreas-cancer-1-4142859
133	Worthing Herald	http://www.worthingherald.co.uk/news/health/nhs/meat-linked-to-pancreas-cancer-1-3421159
134	Yorkshire Evening Post	http://www.yorkshireeveningpost.co.uk/news/nhs/meat-linked-to-pancreas-cancer-1-4142859
135	Food Hospital C4	http://foodhospital.channel4.com/the-truth-about/in-the-news/pancreas-cancer-risk-processed-meat-2012-01-13/
136	Healthwise Blog	http://healthticket.blogspot.co.uk/2012/02/processed-meat-linked-to-pancreas.html
137	Obesity Surgeon	http://www.obesitysurgeon.org.uk/obesity-health-news/35-obesity-health-news/1026.html
